# Supplementary material for: Optimal dosage and effectiveness of imagery practice on athletes’ mental health: a Bayesian multilevel meta-analysis
Source: Front Psychol. 2025 Aug 8;16:1618617. doi: 10.3389/fpsyg.2025.1618617 (PMC12372340; doi:10.3389/fpsyg.2025.1618617)
Supplement: Supplementary file 1 [file Data_Sheet_1.zip]

Archive with 10 entries (9 files):
- Supplementary File/
- Supplementary File/Supplementary file S0 PRISMA checklist.pdf
- Supplementary File/Supplementary file S1 Search strategy.docx
- Supplementary File/Supplementary file S2 Studies Characteristics.xlsx
- Supplementary File/Supplementary file S3 Risk_of_Bias_in_Individual_Studies.docx
- Supplementary File/Supplementary file S4 Meta-analysis results.xlsx
- Supplementary File/Supplementary file S5 Moderation analysis.xlsx
- Supplementary File/Supplementary file S6 The Linear Regression Plots and R2 Density Plots.docx
- Supplementary File/Supplementary file S7 Graphical Abstract.docx
- Supplementary File/Supplementary file S8 List of Studies Included in the Meta-Analysis.docx
