# Supplementary material for: Optimal dosage and effectiveness of imagery practice on athletes’ mental health: a Bayesian multilevel meta-analysis
Source: Front Psychol. 2025 Aug 8;16:1618617. doi: 10.3389/fpsyg.2025.1618617 (PMC12372340; doi:10.3389/fpsyg.2025.1618617)
Supplement: Supplementary file 1 [file Data_Sheet_1.zip › Supplementary File/Supplementary file S2 Studies Characteristics.xlsx]

## Sheet: Sheet1
Codes	Study		Years		Country		Intervention			Comprison groups		Study design		Sessions		Sample Size		Gender (M/F)		Population	Athlete Type		Ages (M±SD)		Training year	Outcomes
1	Noh		2007		South Korea		Autogenic Training	Imagery + self talk		No intervention measures		RCT (parallel)		12 weeks		45		0/45		Athletes	Dancers		16.77 ± 1.37		4.11 ± 2.42	Athletic Coping Skills Inventory-28
2	Marshall		2017		Australia		Imagery practice			No intervention measures		RCT (parallel)		4 weeks		19		6/13		Athletes	Gymnasts		13.2 ± 2.7		3.7	The Competitive State Anxiety Inventory-2 (Somatic and cognitive Anxiety, self confidence)
3	Taylor		2002		Britain		Imagery practice			No intervention measures		RCT (crossover)		NA		51		46/5		Athletes	Golfers		20.2		NA	Verbal self-report confidence rating
4	Nicolas		2025		France		Imagery practice			No intervention measures		RCT (parallel)		14 weeks		66		66/0		Athletes	Tennis players		12.1 ± 1.89		3.9 ± 1.3	Task-specific self-efficacy questionnaire
5	McAlister		2024		United States		Mindfulness training	Imagery practice		No intervention measures		RCT (parallel)		8 weeks		21		0/21		Athletes	Volleyball Players		NA		NA	Sport Anxiety Scale 2; Philadelphia Mindfulness Scale; Revised Competitive State Anxiety Inventory-2
6	Chungath		2022		India		Video observation	Imagery practice		No intervention measures		RCT (parallel)		66 days		90		90/0		Athletes	Swimming, cricket, badminton, basketball, and sprints athletes		NA		NA	Competitive State Anxiety Inventory-2
7	Fazel		2018		Australia		Imagery practice			No intervention measures		RCT (parallel)		4 weeks		60		34/26		Athletes	Basketball players		25.36 ± 6.29		NA	Free-Throw Self-Efficacy (FTSE)
8	Carter		1997		United States		Imagery practice			No intervention measures		RCT (parallel)		NA		73		43/30		Athletes	Basketball players		19.81 ± 1.26		10.74 ± 3.03	State-Trait Anxiety Inventory (STAI); The Competitive State Anxiety Inventory-2 (CSAI-2)
9	Rumeau		2023		France		Imagery practice			No intervention measures		RCT (crossover)		NA		11		0/11		Athletes	Ice hockey athletes		17.3 ± 1.1		NA	Hooper index; NASA-TLX Questionnaire
10	Graham		2007		United States		Imagery practice			No intervention measures		RCT (parallel)		NA		65		22/43		Athletes	Swimmers		16.97 ± 1.98		NA	State Anxiety Scale
11	Mguidich		2024		France		Imagery practice			Placebo		RCT (parallel)		NA		176		NA		Athletes	Basketball players		22.81 ± 1.92		NA	Mental effort; Concentration; Perceived difficulty
12	Kanthack		2014		Brasil		Imagery practice			No intervention measures		RCT (parallel)		NA		11		NA		Athletes	Basketball players		17.6 ± 0.5		5.9 ± 1.7	Self-Efficacy Scale (GPSES) questionnaire
13	Korim		2023		Slovakia		Imagery practice			No intervention measures		RCT (parallel)		4 weeks		78		38/40		Athletes	Crossfit athletes		30.6 ± 8.7		NA	Forms of Self-Criticism/Attacking and Self-Reassurance Scale (FSCRS)
14	Fekih		2021		Tunisia		Imagery practice			Placebo		RCT (parallel)		4 weeks		38		38/0		Athletes	Tennis players		16.79 ± 0.71		NA	CSAI-2R (Anxiety, confidence)
15	Vesković		2019		Serbia		Autogenic training + imagery practice			No intervention measures		RCT (parallel)		8 weeks		24		15/9		Athletes	Karateka		22.83 ± 3.51		14.58 ± 3.9	Competitive State Anxiety Inventory-2 (CSAI-2)
16	Ramsey		2010		United Kindom		Imagery practice			No intervention measures		RCT (parallel)		6 weeks		33		13/20		Athletes	Soccer players		19.87 ± 1.36		9.19 ± 4.03	Self-Efficacy Measure; Immediate Anxiety Measurement Scale, IAMS
17	Hidayat		2023		Indonesia		Imagery practice + self talk			No intervention measures		RCT (parallel)		11 weeks		80		40/40		Athletes	Badminton athletes		11.4 ± 0.52		NA	Self-confidence scale (SCS)
18	Rhodes		2018		United Kindom		Imagery practice			No intervention measures		RCT (parallel)		6 weeks		24		24/0		Athletes	Soccer players		25.8		NA	Grit-Original Scale
19	Alwan		2013		Malaysia		Imagery + Relaxation	Relaxation		No intervention measures		RCT (parallel)		6 weeks		69		NA		Athletes	Soccer players		NA		NA	The Competitive State Anxiety Inventory-2 (Somatic and cognitive Anxiety, self confidence)
20	Hut		2023		United States		Psychological skills training package			Mindfulness training		RCT (parallel)		6 weeks		30		16/14		Athletes	Runners		19.52 ± 3		NA	Short Dispositional Flow Scale-2 (flow); Core Dispositional Flow Scale-2; Sport Anxiety Scale-2; Depression, Anxiety, Stress Scales-21; Philadelphia Mindfulness Scale; Mindfulness Inventory for Sport; Difficulties in Emotion Regulation Scale-Short Form; Brief Experiential Avoidance; Questionnaire; Sport Rating Form
21	Howard		2011		United States		Cognitive behavioral treatment (CBT)	Hypnosis	Hypnosis + Imagery training	No intervention measures		RCT (parallel)		NA		32		32/0		Athletes	Weight Lifters		22.5		NA	Tennessee Self Concept Scale (self-concept)
22	Page		1999		United States		Imagery training			No intervention measures		RCT (crossover)		5 weeks		40		0/40		Athletes	Swimmers		20.1 ± 2.2		NA	The Competitive State Anxiety Inventory-2 (Somatic and cognitive Anxiety, self confidence); Competitive Anxiety Perception Scale (Competitive anxiety)
23	Terry		1995		Britain		Imagery training	Focus strategy		Imagery + Focus strategy		RCT (parallel)		NA		100		42/58		Athletes	Tennis players		13.9 ± 1.8		NA	Competitive State Anxiety Inventory-2 (Somatic and cognitive Anxiety, self confidence)
24	Yahya		2016		Malaysia		Imagery training			No intervention measures		RCT (parallel)		6 weeks		58		58/0		Athletes	Rugby players		21.43 ± 2.04		NA	The Competitive State Anxiety Inventory-2 (Somatic and cognitive Anxiety, self confidence)
