# Supplementary material for: Optimal dosage and effectiveness of imagery practice on athletes’ mental health: a Bayesian multilevel meta-analysis
Source: Front Psychol. 2025 Aug 8;16:1618617. doi: 10.3389/fpsyg.2025.1618617 (PMC12372340; doi:10.3389/fpsyg.2025.1618617)
Supplement: Supplementary file 1 [file Data_Sheet_1.zip › Supplementary File/Supplementary file S4 Meta-analysis results.xlsx]

## Sheet: Sheet1
	Model	Type	Estimate	Est.error	95%CI lower	95% CI upper	Within-study(I2)	Between-study(I2)	BF10	95% HDI lower	95% HDI upper
1	Zero model	Mental health	0.56	0.08	0.24	0.91	71.37	28.63	17.16	0.22	0.89
2	Menta health model	Anxiety	0.52	0.21	0.11	0.96	17.11	18.67	2.33	0.11	0.96
3	Menta health model	Cofidence	0.62	0.26	0.1	1.13	17.11	18.67	2.2	0.12	1.15
4	Menta health model	Coping with adversity	0.85	0.78	-0.68	2.37	17.11	18.67	0.72	-0.71	2.33
5	Menta health model	Hooper index	0.17	1.01	-1.81	2.14	17.11	18.67	0.51	-1.8	2.15
6	Menta health model	Mental effort	-0.21	0.66	-1.49	1.14	17.11	18.67	0.35	-1.5	1.12
7	Menta health model	Mental toughness	0.57	0.86	-1.11	2.25	17.11	18.67	0.54	-1.12	2.23
8	Menta health model	Mindfulness	0.27	0.62	-0.93	1.48	17.11	18.67	0.34	-0.94	1.47
9	Menta health model	Mood	-0.17	0.78	-1.69	1.36	17.11	18.67	0.4	-1.66	1.38
10	Menta health model	NASA index	0.17	1.02	-1.82	2.17	17.11	18.67	0.51	-1.83	2.17
11	Menta health model	Peaking under pressure	0.44	0.77	-1.07	1.94	17.11	18.67	0.45	-1.07	1.93
12	Menta health model	Perceived difficulty	-0.39	0.66	-1.7	0.93	17.11	18.67	0.4	-1.72	0.91
13	Menta health model	Self concept	1.29	0.77	-0.25	2.81	17.11	18.67	1.6	-0.27	2.78
14	Menta health model	Self criticism	0.03	0.62	-1.21	1.27	17.11	18.67	0.29	-1.21	1.26
15	Menta health model	Self efficacy	1.36	0.56	0.26	2.47	17.11	18.67	5.38	0.24	2.45
16	Menta health model	Worry	0.28	0.79	-1.27	1.86	17.11	18.67	0.42	-1.24	1.89
17	Comparison model	Imagery practice VS Focus strategy	0.1	0.86	-1.59	1.79	5.62	71.33	0.42	-1.59	1.78
18	Comparison model	Imagery practice VS Mindfulness training	0.09	0.49	-0.86	1.06	5.62	71.33	0.25	-0.86	1.06
19	Comparison model	Imagery practice VS No practice	0.84	0.3	0.26	1.43	5.62	71.33	9.13	0.25	1.42
20	Comparison model	Imagery practice VS PSTP	-0.04	0.86	-1.73	1.65	5.62	71.33	0.43	-1.74	1.65
21	Comparison model	Imagery practice VS Video observation	-3.1	0.59	-4.26	-1.95	5.62	71.33	4680	-4.24	-1.93
22	Comparison model	PSTP VS Autogenic training	0.47	0.68	-0.89	1.79	5.62	71.33	0.43	-0.89	1.78
23	Comparison model	PSTP VS CBT	0.75	0.96	-1.15	2.64	5.62	71.33	0.65	-1.18	2.6
24	Comparison model	PSTP VS Focus strategy	0.09	0.86	-1.6	1.77	5.62	71.33	0.43	-1.55	1.82
25	Comparison model	PSTP VS Hypnosis	0.31	0.95	-1.56	2.16	5.62	71.33	0.5	-1.55	2.17
26	Comparison model	PSTP VS Mindfulness training	-0.11	1.03	-2.14	1.93	5.62	71.33	0.52	-2.17	1.9
27	Comparison model	PSTP VS No practice	0.82	0.51	-0.21	1.82	5.62	71.33	0.97	-0.21	1.82
28	Comparison model	PSTP VS Relaxation	0.64	0.67	-0.67	1.93	5.62	71.33	0.54	-0.67	1.93
29	Athlete model	Badminton players	0.83	1.03	-1.25	2.83	14.42	33.44	0.74	-1.2	2.87
30	Athlete model	Basketball players	-0.16	0.48	-1.1	0.85	14.42	33.44	0.25	-1.11	0.84
31	Athlete model	Crossfit players	0.04	0.76	-1.5	1.6	14.42	33.44	0.33	-1.52	1.58
32	Athlete model	Dancers	0.78	0.77	-0.85	2.28	14.42	33.44	0.78	-0.83	2.3
33	Athlete model	Golfers	0.11	0.89	-1.67	1.88	14.42	33.44	0.43	-1.6	1.93
34	Athlete model	Gymnasts	0.39	0.85	-1.34	2.05	14.42	33.44	0.46	-1.33	2.06
35	Athlete model	Ice hockey athletes	0.18	0.91	-1.61	1.98	14.42	33.44	0.45	-1.63	1.96
36	Athlete model	Karateka	0.79	0.85	-0.95	2.43	14.42	33.44	0.7	-0.89	2.48
37	Athlete model	Multiple types of athletes	1.22	0.77	-0.47	2.69	14.42	33.44	1.62	-0.39	2.75
38	Athlete model	Rugby players	0.64	0.83	-1.06	2.26	14.42	33.44	0.59	-1.05	2.26
39	Athlete model	Runners	-0.11	0.84	-1.77	1.59	14.42	33.44	0.4	-1.8	1.55
40	Athlete model	Soccer players	0.27	0.51	-0.74	1.31	14.42	33.44	0.28	-0.75	1.3
41	Athlete model	Swimmers	1.1	0.69	-0.38	2.37	14.42	33.44	1.4	-0.31	2.43
42	Athlete model	Tennis players	1.16	0.59	0.19	2.48	14.42	33.44	4.06	0.13	2.39
43	Athlete model	Volleyball Players	0.05	0.72	-1.43	1.53	14.42	33.44	0.3	-1.42	1.54
44	Athlete model	Weight Lifters	1.24	0.87	-0.56	2.92	14.42	33.44	1.36	-0.49	2.99
