# Supplementary material for: Optimal dosage and effectiveness of imagery practice on athletes’ mental health: a Bayesian multilevel meta-analysis
Source: Front Psychol. 2025 Aug 8;16:1618617. doi: 10.3389/fpsyg.2025.1618617 (PMC12372340; doi:10.3389/fpsyg.2025.1618617)
Supplement: Supplementary file 1 [file Data_Sheet_1.zip › Supplementary File/Supplementary file S5 Moderation analysis.xlsx]

## Sheet: Sheet1
	Moderator	Estimate	l-95% CI	u-95%CI	R2	l-95% CI	u-95%CI
1	Gender	-0.01	-0.01	-0.001	0.85	0.77	0.91
2	Age	-0.04	-0.08	0.01	0.8	0.69	0.89
3	Training years	-0.08	-0.21	0.05	0.79	0.5	0.94
6	Competitive level (Amateur)	-0.5	-1.2	0.18	0.75	0.64	0.85
7	Competitive level (Elite)	0.95	0.24	1.67	0.75	0.64	0.85
9	TI (Individual sports)	0.69	0.4	0.99	0.85	0.78	0.91
10	TI (Team sports)	-0.61	-1.04	-0.19	0.85	0.78	0.91
11	TI (Mix)	0.75	-0.13	1.62	0.85	0.78	0.91
14	Base	0.47	0.25	0.69	0.84	0.77	0.9

## Sheet: Sheet2
	Moderator	Type	Estimate	l-95% CI	u-95%CI	R2	l-95% CI	u-95%CI
1	Duration	20 days	0.75	-0.08	1.59	0.91	0.86	0.95
2	Duration	50 days	0.38	-0.08	0.85	0.91	0.86	0.95
3	Duration	80 days	2.59	1.52	3.64	0.91	0.86	0.95
4	Duration	100 days	5.52	2.77	8.11	0.91	0.86	0.95
5	Weekly dose	One time a week	1.33	0.69	1.99	0.77	0.62	0.87
6	Weekly dose	Three times a week	0.45	0.15	0.74	0.77	0.62	0.87
7	Weekly dose	Seven times a week	0.05	-0.35	0.44	0.77	0.62	0.87
8	Intensity	10 minutes	0.53	0.18	0.88	0.89	0.82	0.94
9	Intensity	20 minutes	0.73	0.33	1.12	0.89	0.82	0.94
10	Intensity	30 minutes	0.93	0.33	1.57	0.89	0.82	0.94
11	Intensity	45 minutes	1.12	0.2	2.04	0.89	0.82	0.94
12	Intensity	60 minutes	1.22	-0.18	2.6	0.89	0.82	0.94
13	Base	NA	0.47	0.25	0.69	0.84	0.77	0.9
